# Supplementary material for: Rice Nudix Hydrolase OsNUDX2 Sanitizes Oxidized Nucleotides
Source: Antioxidants (Basel). 2022 Sep 13;11(9):1805. doi: 10.3390/antiox11091805 (PMC9495418; doi:10.3390/antiox11091805)
Supplement: Supplementary file 1 [file antioxidants-11-01805-s001.zip]

Archive with 1 entries (1 files):
- antioxidants-1871837-supplementary.xlsx
