# Supplementary material for: Rice Nudix Hydrolase OsNUDX2 Sanitizes Oxidized Nucleotides
Source: Antioxidants (Basel). 2022 Sep 13;11(9):1805. doi: 10.3390/antiox11091805 (PMC9495418; doi:10.3390/antiox11091805)
Supplement: Supplementary file 1 [file antioxidants-11-01805-s001.zip › antioxidants-1871837-supplementary.xlsx]

## Sheet: Table S1
	Table S1. Primers for qRT-PCR
	Gene	Forward		Reverse	Fragment size*
		(5' => 3')		(5' => 3')	(bp)
	OsNUDX1	GAAGTACATTCTTGAAGTGGGTT		GAACGATTTTTTGTCCGTGAATG	100
	OsNUDX2	GGTTGAGGACGCTGTCGAGAGTC		GCTTGCATGGGACTGCAGAAGAG	100
	OsNUDX3	AGCAGGCCATGGACCGGTGCC		CTACAAGAGGGACAACGGCGTG	98
	OsNUDX4	GATGAATGTTAGGCCAACTGCAT		GAGACTGCATACATCTTTGTAGA	120
	OsNUDX5	GGGCTTAACGGCACACATTCTGA		AGAGGGTGAGTTCACATATCTTG	100
	OsNUDX6	GGTGATGAGGAGCAAGAGCAGC		GCTCGAACATGTAGCCCTTACA	92
	OsNUDX7	ATGCAGAATGCTTCCTTCACCGG		CAGTCTCCTTCCCTTGGAGAGCC	110
	OsNUDX8	AGGGCTTCATGTTCCCTCTCCG		CATCCAACCGTGCTGGCATCCA	122
	OsNUDX9	CAGAATACGAGAAAGCTCAGAGA		TTGGAGCAGGCTCCTCACTTTCG	120
	OsNUDX10	GTTGAACATCTAAGAGACTTCCG		ATTTGTTCGTTCATCTGGAGTCC	120
	OsNUDX11	TTGCAGAAGAAAGATCGAACCAG		TATCTCTACATCTGCACAAGCTT	130
	OsNUDX12	AAGAGCAGCCAGAACAGCAGCA		TATCAGATGATGCCTGCAGCAT	277
	OsNUDX13	CGTTATGAAGGATGCTATCGCC		AGATCATGAGCACTTGCAGCCT	130
	OsNUDX14	TCCTCCAAACTCTCCTCCCACTC		TCAAAGGCTTCTCACCTTGCCCA	123
	OsNUDX15	CTTCGAGTTAAGGAAGAGCTTGC		TCATGCCAGGTGGTGAAACCCGT	143
	OsNUDX16	AGGACGGCGAGTTCGACACGGAG		TTCCAGTAATGGCGCTTCACGGT	100
	OsNUDX17	AGTATCAGAAATCAGACACGTCT		CCTGTTCTAGTAATAACGGGGTT	103
	OsGAPDH	AAGCCAGCATCCTATGATCAGATT		CGTAACCCAGAATCCCTTGAGTTT	79
	*Expected from nucleotide sequence of rice NUDX genes.
